# Supplementary material for: High throughput sequencing in mice: a platform comparison identifies a preponderance of cryptic SNPs
Source: BMC Genomics. 2009 Aug 17;10:379. doi: 10.1186/1471-2164-10-379 (PMC2743714; doi:10.1186/1471-2164-10-379)
Supplement: Additional file 1 — D2 BAC probe primer sequences. Custom PCR primer pairs that were used to generate PCR probes to screen MM_DBa BAC library across chromosome 1 region of interest. All primers are listed 5'-3' orientation. [file 1471-2164-10-379-S1.xls]

## Sheet: Sheet1
Probe	Forward Primer	Reverse Primer
D2BACPROBE1	AGCCCATCCTTTGTCTCCTT	GGAAATTGGCTGGAGGTACA
D2BACPROBE2	CGAGGCCTGAATGTCTTCTC	GCTATGACCCTGGAAGCAGA
D2BACPROBE3	CAATCTTTCCCTCCAGCAAA	CATTCTCAGCCAAGGACACA
D2BACPROBE4	AGTGGCAATTGTCCCAGAAG	ACATGTAATGGTGCGGTCCT
D2BACPROBE5	GATCTGCCTGCATTGTGATG	GGAAACATGGCCTGTCTGAT
D2BACPROBE6	TAGCAGGGCAGGATTCTGAT	ATTGGACGAAAGCCCAGATT
D2BACPROBE7	ATGCAACACAGCTTCCTTGG	TGGAAGCTGAGAAGGCTCAC
D2BACPROBE8	AGGCGCCATTCTAAGTTCCT	ATGCGGCAGTAAGCAGAGTT
D2BACPROBE9	CCTCTGGATTTGGGTAGCTG	GAAGGGCGAGACAGATGAAC
D2BACPROBE10	CCAACTCCACAAACCTCTGC	TTCTCCTGCACTTCCGTCTT
D2BACPROBE11	AGCCAATGAATGGCATCTTC	AGCGTCCCGTGACAGTACA
D2BACPROBE12	GTTCTCAGGGCTCGAATGTC	GACAGGTCAGGGAAACATGG
D2BACPROBE13	GGTCAGCCCTTCACTTGGTA	GCGATTTCACTCCCTGTCTT
D2BACPROBE14	GTTCTCTTTGCCTCGCCATA	TTCCAGACCTTTCATTCATGC
D2BACPROBE15	CCTGGGAGTGGTTGGTACAT	TAAAGCCGGTTCCCACAGTA
D2BACPROBE16	TGAGCTATCCATCCCTTTGG	CTGAGCCAGATTGAGCAACA
D2BACPROBE17	TGCCTCTGCCTTTGAGAGTT	GGCGCTAGTTCAAATTGAGG
D2BACPROBE18	AGGATTCCCAGTGCTCATGT	TGTTCCTTGCAAACTTGGTG
D2BACPROBE19	TTATGGTCTTCCCAGCAACC	CAGTGAACTCCAGGACCAGA
D2BACPROBE20	CCTCTCTGGACTGGGTGTTG	ATCTCCCTCCCATGCTTCTT
D2BACPROBE21	AGTCGCTGTAGGGTCGGAAT	TGCTCTGCCTCATTTGTCTC
D2BACPROBE22	CTGCAGTGTGGACAGCATCT	AAGCTTGTGTTCAGGCTGTG
D2BACPROBE23	AGTTGGTGGTGGGAAGACTG	TGAAATCCCTGTGGAGGTCT
D2BACPROBE24	GAGGCTTCTGCATCCTTGAC	GGCTACAGAGCAAGGGACAG
D2BACPROBE25	TCAGATTTCATTGCCAGGTG	CTGTTGCCAGAGGAATGGAT
D2BACPROBE26	CAGTGCTTGCTTGCTTTCAC	CTTCACACTCGAGTCCCACA
D2BACPROBE27	TGGCGAGTGCCTTTACTCAT	CCAGGTGTACATGGTGAGCA
D2BACPROBE28	GGAAGCAATGAGCACTGTGA	AAAGGTTGGGAGTGCTTGTG
D2BACPROBE29	CAAATGGCCCAAATCACTTT	ACCCATTTAGCCATTTCAGC
D2BACPROBE30	GCGAGATGTATGGCTTACCC	GCCCTTTCTTCCTTGAGCTT
D2BACPROBE31	ACAGTTTGGGCATCCATAGC	TGGGACTTTAGCAATGCACA
D2BACPROBE32	GGAACCGGAGGCTCATTTAT	ACCCAGTTTGTGAGCTCTGG
